# Supplementary material for: Knowledge of ghostwriting and financial conflicts-of-interest reduces the perceived credibility of biomedical research
Source: BMC Res Notes. 2011 Jan 31;4:27. doi: 10.1186/1756-0500-4-27 (PMC3037872; doi:10.1186/1756-0500-4-27)
Supplement: Additional file 3 — Data.xls. Complete dataset and codebook in Microsoft Excel format. [file 1756-0500-4-27-S3.XLS]

## Sheet: Data
Case_Number	Randomization	Truthful	Accurate	Credible	Honest	Sincere	Overall_Credibility	Recommend_Serovux	Gender	Profession
2	1	5	5	5	6	6	27	1	0	1
5	1	3	6	4	4	4	21	1	0	2
7	1	6	6	5	6	6	29	1	1	3
8	1	1	1	1	1	1	5	0	1	2
9	1	2	2	2	2	2	10	0	1	3
10	1	5	5	5	5	5	25	0	1	4
11	2	4	4	4	4	7	23		1	2
12	2	2	2	1	3	2	10	0	1	1
13	2	4	4	4	1	1	14	0	1	2
14	2	3	2	1	1	1	8	0	1	3
15	2	1	1	1	1	1	5	0	1	2
16	2	3	4	3	3	4	17	0	0	1
17	2	1	1	1	1	2	6	0	1	3
18	2	2	2	2	2	2	10	0	1	4
19	2	5	4	1	4	4	18	0	1	2
20	2	4	2	4	1	4	15	0	1	2
21	2	3	3	1	1	4	12	0	1	2
22	2	1	1	1	1	1	5	0	1	5
23	2	6	5	5	6	6	28	1	1	6
24	2	7	7	7	7	7	35	1	1	3
25	2	4	5	5	4	4	22	0	1	2
26	2	2	2	1	1	3	9	0	0	1
27	2	4	5	4	3	3	19	0	0	1
28	2	3	2	1	2	2	10	0	0	1
29	2	2	2	2	1	2	9	0	1	1
30	2	3	4	1	2	3	13	0	1	6
31	1	6	6	6	6	6	30	1	0	6
32	1	6	4	5	4	4	23	0	1	6
33	1	7	5	4	7	4	27	0	0	1
34	1	6	6	5	4	2	23	0	1	1
35	1	6	6	4	5	5	26	1	1	2
36	1	7	5	4	7	7	30	0	0	1
37	1	4	3	2	5	5	19	0	1	3
38	2	3	2	2	5	3	15	0	0	2
39	2	3	2	2	4	4	15	0	1	3
40	2	3	2	3	3	3	14	0	0	1
41	2	3	3	3	3	2	14	0	0	1
42	2	3	3	3	3	3	15	0	0	1
43	2	3	3	2	6	6	20	0	0	1
44	1	6	5	6	6	6	29		1	1
45	1	7	7	5	7	7	33	0	0	1
46	1	7	7	4	7	7	32	0	0	1
47	1	6	6	7	5	5	29	0	1	1
48	1	4	5	5	5	4	23	0	1	1
49	1	6	5	5	6	6	28	1	0	1
50	1	4	4	4	4	4	20	0	1	3
51	1	5	5	5	5	5	25	1	1	3
53	1	7	5	7	7	5	31	1	1	5
54	1	3	3	3	2	3	14	0	1	3
55	1	4	4	4	4	5	21	0	1	3

## Sheet: Codebook
CODEBOOK
Question	Variable	Meaning
-	Randomization	1=No COI, 2=COI
Consider the information presented by Dr. Harvey on Serovux. How truthful do you think this information is?	Truthful	1=Not at all truthful, 7=Completely truthful
Consider the information presented by Dr. Harvey on Servux. How accurate do you think this information is?	Accurate	1=Not at all accurate, 7=Completely Accurate
Consider the information presented by Dr. Harvey on Serovux. How credible do you think this information is?	Credible	1=Not at all credible, 7=Completely credible
How honest do you think Dr. Harvey is?	Honest	1=Not at all honest, 7=Completely honest
How sincere do you think Dr. Harvey is?	Sincere	1=Not at all sincere, 7=Completely sincere
-	Overall_Credibility	Sum of Truthful + Accurate + Credible + Honest + Sincere
If a child you compared about what severely depressed, would you recommend Serovux?	Recommend_Serovux	0=No, 1=Yes
What is your gender?	Gender	0=Male, 1=Female
What is your job title and highest degree earned?	Profession	1=Physician, 2=Registered Nurse (Associates-level), 3=Registered Nurse (Bachelors-level), 4=Registered Nurse (Masters-level), 5=Dietician, 6=Social Worker
